# Supplementary material for: Structural and Electronic Stabilization Tuning of Al6N6 Clusters via Hydrogenation: A Theory Study of Al6N6H8
Source: Molecules. 2026 Jan 31;31(3):495. doi: 10.3390/molecules31030495 (PMC12899515; doi:10.3390/molecules31030495)
Supplement: Supplementary file 1 [file molecules-31-00495-s001.zip]

Archive with 1 entries (1 files):
- molecules-4106850-supplementary.pdf
